# Supplementary material for: Genetic Regulation of Human isomiR Biogenesis
Source: Cancers (Basel). 2023 Sep 4;15(17):4411. doi: 10.3390/cancers15174411 (PMC10486453; doi:10.3390/cancers15174411)
Supplement: Supplementary file 1 [file cancers-15-04411-s001.zip]

Archive with 1 entries (1 files):
- cancers-2535715-supplementary.pdf
